# Supplementary material for: Restoration of Skin Barrier Abnormalities with IL4/13 Inhibitors and Jak Inhibitors in Atopic Dermatitis: A Systematic Review
Source: Medicina (Kaunas). 2024 Aug 22;60(8):1376. doi: 10.3390/medicina60081376 (PMC11356372; doi:10.3390/medicina60081376)
Supplement: Supplementary file 1 [file medicina-60-01376-s001.zip]

Archive with 1 entries (1 files):
- medicina-3107614-supplementary.pdf
